# Supplementary material for: Color Stability of Orthodontic Ceramic Brackets and Adhesives in Potentially Staining Beverages—In Vitro Study
Source: Dent J (Basel). 2022 Jun 22;10(7):115. doi: 10.3390/dj10070115 (PMC9351677; doi:10.3390/dj10070115)
Supplement: Supplementary file 1 [file dentistry-10-00115-s001.zip]

Archive with 1 entries (1 files):
- dentistry-1777878-supplementary.pdf
